# Supplementary material for: Mite bombs or robber lures? The roles of drifting and robbing in Varroa destructor transmission from collapsing honey bee colonies to their neighbors
Source: PLoS One. 2019 Jun 21;14(6):e0218392. doi: 10.1371/journal.pone.0218392 (PMC6588223; doi:10.1371/journal.pone.0218392)
Supplement: S1 Dataset — (XLSX) [file pone.0218392.s001.xlsx]

## Sheet: Phoretic Mite Counts
Colony	2017-07-04	2017-08-09	2017-08-14	2017-08-20	2017-08-30	2017-09-10	2017-09-19	2017-09-29	2017-10-10	2017-10-19	2017-11-02	2017-11-28	maximum
300E			1	2	2	6	19	42	41	18	12	16	42
50E			3	2	8	5	3	16	11	18	11	17	18
1E			3	1	13	17	15	28	19	15	20	63	63
MDC C	6	50		24	52	51	32	18					52
MDC B	3	24		35	57	79	53	13	49				79
MDC A	10	47		75	54	44	29	32	38	42			75
1W			1	2	3	17	25	21	15	13	12	24	25
50W			1	2	17	7	8	24	23	8	16	10	24
300W			0	1	7	2	12	10	6	7	12	22	22
Values represent the number of adult Varroa mites per 300 worker bees, sampled by sugar shake method
These data are represented in Fig 2

## Sheet: Mite Drop Counts
Date:	2017-08-19		2017-08-24		2017-08-29		2017-09-03		2017-09-08		2017-09-13		2017-09-18		2017-09-23		2017-09-28		2017-10-03		2017-10-08		2017-10-13		2017-10-18		2017-10-23		2017-10-28		2017-11-02		2017-11-07		2017-11-17		2017-11-29		2017-12-09		2017-12-20
Colony	Corrected Adult Mites	Corrected Juvenile Mites	C Adult	C Juvenile	C Adult	C Juvenile	C Adult	C Juvenile	C Adult	C Juvenile	C Adult	C Juvenile	C Adult	C Juvenile	C Adult	C Juvenile	C Adult	C Juvenile	C Adult	C Juvenile	C Adult	C Juvenile	C Adult	C Juvenile	C Adult	C Juvenile	C Adult	C Juvenile	C Adult	C Juvenile	C Adult	C Juvenile	C Adult	C Juvenile	C Adult	C Juvenile	C Adult	C Juvenile	C Adult	C Juvenile	C Adult	C Juvenile
300E	5.85366	0	10.8197	0.983607	6.91358	11.8519	13.6032	14.5749	22.623	22.623	61.44	39.36	78.3051	57.9661	90.1224	96	159	100	165.246	113.115	238.209	8.95522	87.541	2.95082	116.485	3.01255	59.7551	0.979592	40.9524	14.2857	20.2667	9.6	15.0628	4.01674	1.98347	0.991736	9.15254	2.0339	1.92771	0.963855	3.07692	0
50E	6	5	15.5466	5.82996	28.5246	24.5902	34.1463	29.2683	36.3934	37.377	44.9402	28.6853	83.038	20.2532	92.0816	15.6735	98.5892	13.9419	132.245	36.2449	100.299	31.3433	68.8525	60	64.2678	58.2427	65.6327	38.2041	53.3333	33.3333	59.469	44.6018	30	12	25.8921	11.9502	18.383	2.04255	8.6747	0	40	0
1E	18.6122	7.83673	38.5542	20.241	49.1803	4.91803	53.6585	26.3415	60.7347	52.898	135.238	118.095	227.848	228.861	267.429	139.102	252.946	120.498	338.138	208.907	363.123	99.9257	254.754	22.623	190	68	124.408	42.1224	69.5238	41.9048	64.2105	49.4737	50	22	31.8672	10.9544	24.5106	1.02128	16.3855	0	15.3191	0
1W	11.7551	3.91837	16.255	5.73705	23.5102	5.87755	29.7521	8.92562	37.2245	17.6327	45.8964	31.5538	60.7595	16.2025	91.8519	25.679	107	8	104.939	1.94332	67.8067	0	44.2623	51.1475	37	10	31.3469	9.79592	22.8571	6.66667	36.8421	22.1053	19	4	13.9419	4.97925	11.234	5.10638	2.89157	0	9.19149	0
50W	34.1463	8.78049	20.9524	10.4762	19.5918	15.6735	34.7107	18.843	25.4694	0	46.6667	5.71429	53.2218	2.00837	67.8689	29.5082	74.3802	26.7769	26.0241	1.92771	22.2222	1.77778	10.7755	0	24.8963	1.9917	21.4634	2.92683	29.4071	38.8933	13.4483	8.27586	23	11	8.92562	0.991736	5.08475	0	0	0	20.4255	0
300W	8.70968	0	6.64032	0.948617	10.7755	12.7347	13.8272	10.8642	6.82927	8.78049	14.2857	26.6667	43.3613	37.3109	54.6341	64.3902	39.6694	48.595	80	40.4819	71.1111	61.3333	42.1224	19.5918	59.751	32.8631	57.3279	54.413	60.7115	38.8933	49.4421	36.0515	39.834	39.834	31.7355	4.95868	101.695	1.01695	55.68	0	149.106	0
Note: Dates listed are sampling days - boards were inserted 48 hours earlier.
Because weather conditions sometimes made it impossible to remove oil boards from beneath hives at precisely 48 hours after installation, values shown are time corrected numbers of adult and juvenile mites counted on oiled boards underneath each colony.
The earliest any board was scored was 45 hours after installation, and the latest any board was scored was 54 hours after installation. The average deviation was 1.3 hours.
The procedure to time correct was as follows:
Round time deviation from 48 hours to nearest 1/5th hour to obtain deviation.
48/(48+deviation) = conversion factor
Raw mite count * conversion factor = the timecorrected values shown above
These data are represented in Fig 2

## Sheet: Robbing Observations
Colony	2017-09-18	2017-09-21	2017-09-25	2017-09-26	2017-09-27	2017-09-29	2017-10-03	2017-10-10	2017-10-12	2017-10-20
300E	0	1	0	0	1	1	1	0	1	0
50E	0	0	0	0	1	1	1	0	0	0
1E	0	1	1	1	2	1	1	0	0	0
MDC C	0	1	1	2	2	2	2	2	0	0
MDC B	0	1	1	2	2	2	2	0	0	0
MDC A	0	1	1	2	2	2	2	2	0	2
1W	0	0	1	0	1	1	1	1	0	0
50W	0	0	1	0	1	1	1	0	0	0
300W	0	0	0	0	1	1	1	0	0	0
	Key:	0	no female-female aggression observed
		1	female-female aggression observed, no obvious robbing attack taking place (no other signs of robbing seen)
		2	obvious intense robbing seen, incl. fighting, dead off-color bees, characteristic robber flight, and hairless bees
Notes:
9/17 First possible anecdotal observation of a robber (off-color, fighting workers at entrance) being removed from 1W. No signs of worker-worker contact were observed in any previous checks
9/21 Signs of robbing seen at all three MDCs. "Robbing season" begins
9/25 Fighting in 50W was all targeting cordovan (yellow; MDC) workers.
9/26 Bombus sp. seen robbing 50W
9/27 Robbing videos recorded and sugar-dusting robber tracking, reported on next sheet
10/6 Bombus sp. robbing both MDC C and MDC A, with some Apis activity at MDC B, but weather too poor (rainy) to formally assess all colonies
10/10 MDC B was nearly dead and emptied, MDC C was dead but still had honey
10/10 through 10/30 Many colonies harassed by Vespula spp., Dolichovespula sp., Dipterans (houseflies), and Bombus sp. Especially MDC hives.
These data are represented in Fig 3

## Sheet: Sugar Dusting of Robbers
2017-09-27
RECORDED VIDEOS AND TOOK PHOTOGRAPHS OF ROBBING
ROBBING TOO HECTIC TO ALLOW SYSTEMATIC SCORING (E.G. NUMBER OF ROBBERS PER MINUTE) OF ACTIVITY AT ENTRANCES, EITHER IN PERSON OR VIA VIDEOS
3PM BEGAN SUGAR DUSTING BEES
3:07PM WENT TO 300E TO CHECK FOR SUGARED BEES AT 300E. FOUND ONE, VALIDATING ASSAY METHOD
CHECKED ALL MRCS BETWEEN 3:12PM AND 3:55PM
REDUSTED MDCS AT 4PM
CHECKED ALL MRCS AGAIN BETWEEN 4:05PM AND 4:23PM
MRC	Check 1	Check 2	Total
300E	1	3	4
50E	3	2	5
1E	1	1	2
1W	1	1	2
50E	1	1	2
300W	1	3	4
VALUES ARE SUGAR-DUSTED BEES OBSERVED ENTERING EACH HIVE, OUT OF 100 WORKERS OBSERVED PER CHECK (TOTAL 200 WORKERS EVALUATED PER COLONY)
ALL MRCS HAD AT LEAST ONE SUGAR DUSTED BEE
300E 1E 50W AND 300W ALSO HAD A FEW SUGARLESS CORDOVANS AT THE ENTRANCE

## Sheet: Cadaver Board Counts (Collapse)
Inventories of inverted hive covers in front of apiary colonies during focal observation of collapse of MDC A, 8/23-8/26
Check 8/24/17
Placed 8:30pm 8/23, Checked 4:30pm 8/24
Colony	Live dark male	live cord male	live dark female	live cord female	dead dark male	dead cord male	dead dark female	dead cord female	drone pupae	worker pupae	adult mites	juv mites	Deformed wings noted?
1E	0	0	0	0	0	0	3	0	0	0			no
MDC C	0	0	0	0	0	0	2	0	0	0			no
MDC B	0	0	0	0	0	1	0	0	0	0			no
MDC A	0	6	1	1	0	66	20	18	26	9	72	48	yes
1W	0	0	0	0	0	0	0	0	0	0			no
Check 8/25/17
Placed 4:30 8/24, Checked 4pm 8/25
Colony	Live dark male	live cord male	live dark female	live cord female	dead dark male	dead cord male	dead dark female	dead cord female	drone pupae	worker pupae	adult mites	juv mites	Deformed wings noted?
1E	0	0	0	1	2	0	6	0	1	1			no
MDC C	0	0	1	0	0	0	0	1	0	0			no
MDC B	0	10	0	10	0	10	0	1	10	0			no
MDC A	0	0	2	1	0	8	5	1	50	2	249	158	yes
1W	0	0	0	0	0	0	0	0	0	0			no
Check 8/26/17
Placed 6pm 8/25, Checked 6pm 8/26
Colony	Live dark male	live cord male	live dark female	live cord female	dead dark male	dead cord male	dead dark female	dead cord female	drone pupae	worker pupae	adult mites	juv mites	Deformed wings noted?
1E	2	0	0	0	2	1	6	0	7	1			no
MDC C	0	5	0	5	0	0	0	0	0	0			no
MDC B	0	7	0	5	0	0	0	0	1	1			no
MDC A	0	2	1	2	2	29	68	43	45	0	478	236	yes
1W	1	0	0	0	0	0	0	0	0	0			no
Notes
By 2pm next day (8/27) hundreds of mites just outside entrance of MDC A, but didn't take data in same detail.
On 9/1/17, after only 24 hours of collecting at entrance, MDC C had 100-150 dead drones at entranceof which 5-10 were black, 10 pupae, 20 cordovan workers. MDC B had 50-100 dead drones, 10% black, and no workers. MDC A had 30 dead drones, 4 black, and 200 dead workers, of mixed color, mostly (~75%) cordovan.
Additional notes on hive cover contents were recorded, but due to near-constant wasp scavenging and rain on subsequent days these data are only qualitatively useful, and thus are not included in the supplementary dataset.

## Sheet: Cadaver Board Counts (Robbing)
Mild robbing on 9/25, cleared cadaver boards at entrances
By 9/26, cadaver boards contained:								(Combining all observed dead bees from 9/25 to 9/27:)
colony	black female	Cord female	percent off color	total				colony	black female	Cord female	grant total	% off color
1E	70	10	12.5	80				1E	162	13	175	7.42857
MDC C	90	40	69.2308	130				MDC C	154	61	215	71.6279
MDC B	600	90	86.9565	690				MDC B	1175	165	1340	87.6866
MDC A	174	26	87	200				MDC A	450	50	500	90
1W	45	5	10	50				1W	80	5	85	5.88235
Next day 9/27, cadaver boards contained:
colony	black female	Cord female	percent off color	total
1E	92	3	3.15789	95
MDC C	64	21	75.2941	85
MDC B	575	75	88.4615	650
MDC A	276	24	92	300
1W	35	0	0	35

## Sheet: Off-Color Workers
Date	2017-08-20			2017-08-24			2017-08-27			2017-09-01			2017-09-04			2017-09-09			2017-09-13			2017-09-17			2017-09-21			2017-09-25			2017-09-27			2017-09-29			2017-10-03			2017-10-12			2017-10-17			2017-10-20			2017-10-24
Colony	dark workers	cordovan workers	% off color bees	d workers	cord workers	% off color bees	d workers	cord workers	% off color bees	d workers	cord workers	% off color bees	d workers	cord workers	% off color bees	d workers	cord workers	% off color bees	d workers	cord workers	% off color bees	d workers	cord workers	% off color bees	d workers	cord workers	% off color bees	d workers	cord workers	% off color bees	d workers	cord workers	% off color bees	d workers	cord workers	% off color bees	d workers	cord workers	% off color bees	d workers	cord workers	% off color bees	d workers	cord workers	% off color bees	d workers	cord workers	% off color bees	d workers
300E	100	0	0	100	0	0	100	0	0	100	0	0	99	1	1	100	0	0	99	1	1	99	1	1	100	0	0	99	1	1	99	1	1	100	0	0	100	0	0	124	0	0	100	0	0	100	0	0	100
50E	100	0	0	100	0	0	100	0	0	100	0	0	100	0	0	100	0	0	99	1	1	100	0	0	100	0	0	100	0	0	99	1	1	100	0	0	100	0	0	100	0	0	100	0	0	100	0	0	100
1E	100	0	0	103	0	0	100	0	0	98	2	2	98	2	2	97	3	3	100	0	0	99	1	1	99	1	1	100	0	0	100	0	0	99	1	1	100	0	0	100	0	0	100	0	0	100	0	0	100
MDC C	26	80	24.5283	35	70	33.3333	36	67	34.9515	64	53	54.7009	38	70	35.1852	28	72	28	33	74	30.8411	30	70	30	27	73	27	46	54	46	72	36	66.6667	73	44	62.3932	95	5	95	.	.	NA	.	.	NA	.	.	NA	.
MDC B	2	105	1.86916	4	96	4	2	98	2	2	98	2	2	98	2	1	99	1	0	100	0	0	100	0	4	96	4	8	92	8	52	50	50.9804	92	8	92	78	22	78	0	45	0	1	2	33.3333	.	.	NA	.
MDC A	80	34	70.1754	66	36	64.7059	102	22	82.2581	69	36	65.7143	57	43	57	59	41	59	70	30	70	66	34	66	65	35	65	29	71	29	54	50	51.9231	59	42	58.4158	52	48	52	52	30	63.4146	58	42	58	53	47	53	50
1W	109	1	0.909091	100	0	0	100	0	0	99	1	1	99	1	1	99	1	1	100	0	0	100	0	0	100	0	0	97	3	3	97	3	3	100	0	0	100	0	0	14	0	0	100	0	0	100	0	0	50
50W	100	0	0	101	0	0	100	0	0	100	0	0	100	0	0	100	0	0	99	1	1	100	0	0	100	0	0	93	7	7	95	5	5	99	1	1	100	0	0	100	0	0	100	0	0	100	0	0	100
300W	100	0	0	110	0	0	100	0	0	100	0	0	100	0	0	100	0	0	100	0	0	100	0	0	100	0	0	100	0	0	100	0	0	100	0	0	100	0	0	99	1	1	100	0	0	100	0	0	100
Values are numbers of workers seen arriving or departing at entrance during checks of 100 individuals in fair weather (or counts of as many individuals as were seen in the sampling timeframe.)
Red entries with a "." represent days on or after which a given colony died.
These data are represented in Fig 4
[truncated: 2 more columns]

## Sheet: Off-Color Drones
Date	2017-08-20			2017-08-24	(drone data confirmed with recheck on 8/25)		2017-08-26			2017-08-27			2017-09-01			2017-09-04			2017-09-10			2017-09-11			2017-09-15			2017-09-21			2017-09-25	95 degrees f		2017-10-03			2017-10-12			2017-10-17			2017-10-20			2017-10-24
Colony	dark drones	cordovan drones	% off color bees	d drones	cord drones	% off color bees	d drones	cord drones	% off color bees	d drones	cord drones	% off color bees	d drones	cord drones	% off color bees	d drones	cord drones	% off color bees	d drones	cord drones	% off color bees	d drones	cord drones	% off color bees	d drones	cord drones	% off color bees	d drones	cord drones	% off color bees	d drones	cord drones	% off color bees	d drones	cord drones	% off color bees	d drones	cord drones	% off color bees	d drones	cord drones	% off color bees	d drones	cord drones	% off color bees	d drones	cord drones	% off color bees
300E	100	0	0	100	0	0	100	0	0	100	0	0	17	0	0	100	0	0	50	0	0	100	0	0	7	0	0	na	na	#VALUE!	na	na	#VALUE!	na	na	#VALUE!	na	na	#VALUE!	na	na	#VALUE!	na	na	#VALUE!	na	na	#VALUE!
50E	100	0	0	61	0	0	57	0	0	14	0	0	17	0	0	100	0	0	100	0	0	na	na	#VALUE!	100	0	0	100	0	0	100	0	0	1	0	0	11	0	0	4	0	0	6	0	0	2	0	0
1E	52	51	49.5146	49	24	32.8767	71	36	33.6449	65	39	37.5	9	11	55	65	44	40.367	75	25	25	na	na	#VALUE!	84	16	16	na	na	#VALUE!	na	na	#VALUE!	na	na	#VALUE!	na	na	#VALUE!	na	na	#VALUE!	na	na	#VALUE!	na	na	#VALUE!
MDC C	9	91	9	9	37	19.5652	11	89	11	13	87	13	1	5	16.6667	8	92	8	11	40	21.5686	7	93	7	5	39	11.3636	0	1	0	na	na	#VALUE!	na	na	#VALUE!	.	.	NA	.	.	NA	.	.	NA	.	.	NA
MDC B	15	86	14.8515	0	31	0	19	83	18.6275	14	86	14	na	na	#VALUE!	12	78	13.3333	4	96	4	na	na	#VALUE!	9	44	16.9811	na	na	#VALUE!	na	na	#VALUE!	na	na	#VALUE!	na	na	#VALUE!	na	na	#VALUE!	.	.	NA	.	.	NA
MDC A	34	113	23.1293	1	13	7.14286	20	80	20	4	13	23.5294	3	8	27.2727	7	93	7	0	9	0	3	31	8.82353	0	23	0	na	na	#VALUE!	na	na	#VALUE!	na	na	#VALUE!	na	na	#VALUE!	1	0	100	na	na	#VALUE!	na	na	#VALUE!
1W	81	31	27.6786	na	na	#VALUE!	86	14	14	50	6	10.7143	2	0	0	86	14	14	41	5	10.8696	89	11	11	91	9	9	81	19	19	85	15	15	0	1	100	2	0	0	2	0	0	na	na	#VALUE!	na	na	#VALUE!
50W	92	8	8	na	na	#VALUE!	95	5	5	49	4	7.54717	31	0	0	97	3	3	na	na	#VALUE!	99	1	1	24	2	7.69231	97	3	3	96	4	4	na	na	#VALUE!	na	na	#VALUE!	na	na	#VALUE!	na	na	#VALUE!	na	na	#VALUE!
300W	100	0	0	na	na	#VALUE!	102	0	0	12	0	0	5	0	0	100	0	0	na	na	#VALUE!	99	1	1	30	0	0	100	0	0	100	0	0	na	na	#VALUE!	na	na	#VALUE!	na	na	#VALUE!	na	na	#VALUE!	na	na	#VALUE!
Values are numbers of drones seen arriving or departing at entrance during checks of 100 individuals in fair weather (or counts of as many individuals as were seen in the sampling timeframe.)
Entries of "na" represent days on which no flying drones were observed at a given colony. Red entries with a "." represent days on or after which a given colony died.
These data are represented in Fig 5
