# Supplementary material for: Mite bombs or robber lures? The roles of drifting and robbing in Varroa destructor transmission from collapsing honey bee colonies to their neighbors
Source: PLoS One. 2019 Jun 21;14(6):e0218392. doi: 10.1371/journal.pone.0218392 (PMC6588223; doi:10.1371/journal.pone.0218392)
Supplement: S1 Table — (XLS) [file pone.0218392.s002.xls]

## Sheet: Sheet1
Tests of Within-Subjects Effects
Measure: Phoretic Mites
Source		Type III Sum of Squares	df	Mean Square	F	Sig.
Distance	Sphericity Assumed	373.233	2	186.617	1.26849	0.440821
	Greenhouse-Geisser	373.233	1	373.233	1.26849	0.462237
	Huynh-Feldt	373.233
	Lower-bound	373.233	1	373.233	1.26849	0.462237
Error(Distance)	Sphericity Assumed	294.233	2	147.117
	Greenhouse-Geisser	294.233	1	294.233
	Huynh-Feldt	294.233
	Lower-bound	294.233	1	294.233
Time	Sphericity Assumed	3599.75	9	399.972	8.56777	0.00187095
	Greenhouse-Geisser	3599.75	1	3599.75	8.56777	0.209579
	Huynh-Feldt	3599.75	0
	Lower-bound	3599.75	1	3599.75	8.56777	0.209579
Error(Time)	Sphericity Assumed	420.15	9	46.6833
	Greenhouse-Geisser	420.15	1	420.15
	Huynh-Feldt	420.15	0
	Lower-bound	420.15	1	420.15
Distance * Time	Sphericity Assumed	1245.1	18	69.1722	0.843507	0.639018
	Greenhouse-Geisser	1245.1	1	1245.1	0.843507	0.527054
	Huynh-Feldt	1245.1
	Lower-bound	1245.1	1	1245.1	0.843507	0.527054
Error(Distance * Time)	Sphericity Assumed	1476.1	18	82.0056
	Greenhouse-Geisser	1476.1	1	1476.1
	Huynh-Feldt	1476.1
	Lower-bound	1476.1	1	1476.1
