# Supplementary material for: Mite bombs or robber lures? The roles of drifting and robbing in Varroa destructor transmission from collapsing honey bee colonies to their neighbors
Source: PLoS One. 2019 Jun 21;14(6):e0218392. doi: 10.1371/journal.pone.0218392 (PMC6588223; doi:10.1371/journal.pone.0218392)
Supplement: S2 Table — (XLS) [file pone.0218392.s003.xls]

## Sheet: Sheet1
Tests of Within-Subjects Effects
Measure: 48hr Mite Drop
Source		Type III Sum of Squares	df	Mean Square	F	Sig.
Distance	Sphericity Assumed	40066	2	20033	1.1543	0.464187
	Greenhouse-Geisser	40066	1	40066	1.1543	0.477181
	Huynh-Feldt	40066
	Lower-bound	40066	1	40066	1.1543	0.477181
Error(Distance)	Sphericity Assumed	34710.1	2	17355.1
	Greenhouse-Geisser	34710.1	1	34710.1
	Huynh-Feldt	34710.1
	Lower-bound	34710.1	1	34710.1
Time	Sphericity Assumed	213826	20	10691.3	2.2035	0.0424427
	Greenhouse-Geisser	213826	1	213826	2.2035	0.377408
	Huynh-Feldt	213826
	Lower-bound	213826	1	213826	2.2035	0.377408
Error(Time)	Sphericity Assumed	97039.4	20	4851.97
	Greenhouse-Geisser	97039.4	1	97039.4
	Huynh-Feldt	97039.4
	Lower-bound	97039.4	1	97039.4
Distance * Time	Sphericity Assumed	72052.4	40	1801.31	2.00221	0.0153654
	Greenhouse-Geisser	72052.4	1	72052.4	2.00221	0.391661
	Huynh-Feldt	72052.4	0
	Lower-bound	72052.4	1	72052.4	2.00221	0.391661
Error(Distance * Time)	Sphericity Assumed	35986.4	40	899.66
	Greenhouse-Geisser	35986.4	1	35986.4
	Huynh-Feldt	35986.4	0
	Lower-bound	35986.4	1	35986.4
